# Supplementary material for: Preparation of Multifunctional Nano‐Protectants for High‐Efficiency Green Control of Anthracnose
Source: Adv Sci (Weinh). 2024 Nov 18;11(48):2410585. doi: 10.1002/advs.202410585 (PMC11672290; doi:10.1002/advs.202410585)
Supplement: Supplementary file 2 — Supplemental Data 1 [file ADVS-11-2410585-s002.xlsx]

## Sheet: Figure1
Figure1
a
									△H（kj/mol）	-T△S	G
									2.521	-36.6128	-34.0918
c
particle size
HLDP-1		HLDP-2		HLDP-3					CS-1		CS-2		CS-3														CBZ-1		CBZ-2		CBZ-3					PRO-1		PRO-2		PRO-3
d(nm)	G(d)	C(d)	d(nm)	G(d)		average value			d(nm)	G(d)	C(d)	d(nm)	G(d)		average value												d(nm)	G(d)	C(d)	d(nm)	G(d)		average value			Size classes (nm)	Intensity Distribution Data (%)	Size classes (nm)	Intensity Distribution Data (%)	Size classes (nm)	Intensity Distribution Data (%)	average value
0.4	0	0.4	0	0.4	0	0			0.4	0	0.4	0	0.4	0	0												0.4	0	0.4	0	0.4	0	0			0.4	0	0.4	0	0.4	0	0
0.463232	0	0.463232	0	0.463232	0	0			0.463232	0	0.463232	0	0.463232	0	0												0.463232	0	0.463232	0	0.463232	0	0			0.463232	0	0.463232	0	0.463232	0	0
0.536459	0	0.536459	0	0.536459	0	0			0.536459	0	0.536459	0	0.536459	0	0												0.536459	0	0.536459	0	0.536459	0	0			0.536459	0	0.536459	0	0.536459	0	0
0.621262	0	0.621262	0	0.621262	0	0			0.621262	0	0.621262	0	0.621262	0	0												0.621262	0	0.621262	0	0.621262	0	0			0.621262	0	0.621262	0	0.621262	0	0
0.719471	0	0.719471	0	0.719471	0	0			0.719471	0	0.719471	0	0.719471	0	0												0.719471	0	0.719471	0	0.719471	0	0			0.719471	0	0.719471	0	0.719471	0	0
0.833204	0	0.833204	0	0.833204	0	0			0.833204	0	0.833204	0	0.833204	0	0												0.833204	0	0.833204	0	0.833204	0	0			0.833204	0	0.833204	0	0.833204	0	0
0.964916	0	0.964916	0	0.964916	0	0			0.964916	0	0.964916	0	0.964916	0	0												0.964916	0	0.964916	0	0.964916	0	0			0.964916	0	0.964916	0	0.964916	0	0
1.11745	0	1.11745	0	1.11745	0	0			1.11745	0	1.11745	0	1.11745	0	0												1.11745	0	1.11745	0	1.11745	0	0			1.11745	0	1.11745	0	1.11745	0	0
1.29409	0	1.29409	0	1.29409	0	0			1.29409	0	1.29409	0	1.29409	0	0												1.29409	0	1.29409	0	1.29409	0	0			1.29409	0	1.29409	0	1.29409	0	0
1.49866	0	1.49866	0	1.49866	0	0			1.49866	0	1.49866	0	1.49866	0	0												1.49866	0	1.49866	0	1.49866	0	0			1.49866	0	1.49866	0	1.49866	0	0
1.73557	0	1.73557	0	1.73557	0	0			1.73557	0	1.73557	0	1.73557	0	0												1.73557	0	1.73557	0	1.73557	0	0			1.73557	0	1.73557	0	1.73557	0	0
2.00993	0	2.00993	0	2.00993	0	0			2.00993	0	2.00993	0	2.00993	0	0												2.00993	0	2.00993	0	2.00993	0	0			2.00993	0	2.00993	0	2.00993	0	0
2.32766	0	2.32766	0	2.32766	0	0			2.32766	0	2.32766	0	2.32766	0	0												2.32766	0	2.32766	0	2.32766	0	0			2.32766	0	2.32766	0	2.32766	0	0
2.69561	0	2.69561	0	2.69561	0	0			2.69561	0	2.69561	0	2.69561	0	0												2.69561	0	2.69561	0	2.69561	0	0			2.69561	0	2.69561	0	2.69561	0	0
3.12173	0	3.12173	0	3.12173	0	0			3.12173	0	3.12173	0	3.12173	0	0												3.12173	0	3.12173	0	3.12173	0	0			3.12173	0	3.12173	0	3.12173	0	0
3.61521	0	3.61521	0	3.61521	0	0			3.61521	0	3.61521	0	3.61521	0	0												3.61521	0	3.61521	0	3.61521	0	0			3.61521	0	3.61521	0	3.61521	0	0
4.1867	0	4.1867	0	4.1867	0	0			4.1867	0	4.1867	0	4.1867	0	0												4.1867	0	4.1867	0	4.1867	0	0			4.1867	0	4.1867	0	4.1867	0	0
4.84853	0	4.84853	0	4.84853	0	0			4.84853	0	4.84853	0	4.84853	0	0												4.84853	0	4.84853	0	4.84853	0	0			4.84853	0	4.84853	0	4.84853	0	0
5.61499	0	5.61499	0	5.61499	0	0			5.61499	0	5.61499	0	5.61499	0	0												5.61499	0	5.61499	0	5.61499	0	0			5.61499	0	5.61499	0	5.61499	0	0
6.5026	0	6.5026	0	6.5026	0	0			6.5026	0	6.5026	0	6.5026	0	0												6.5026	0	6.5026	0	6.5026	0	0			6.5026	0	6.5026	0	6.5026	0	0
7.53052	0	7.53052	0	7.53052	0	0			7.53052	0	7.53052	0	7.53052	0	0												7.53052	0	7.53052	0	7.53052	0	0			7.53052	0	7.53052	0	7.53052	0	0
8.72094	0	8.72094	0	8.72094	0	0			8.72094	0	8.72094	0	8.72094	0	0												8.72094	0	8.72094	0	8.72094	0	0			8.72094	0	8.72094	0	8.72094	0	0
10.0995	0	10.0995	0	10.0995	0	0			10.0995	0	10.0995	0	10.0995	0	0												10.0995	0	10.0995	0	10.0995	0	0			10.0995	0	10.0995	0	10.0995	0	0
11.6961	0	11.6961	0	11.6961	0	0			11.6961	0	11.6961	0	11.6961	0	0												11.6961	0	11.6961	0	11.6961	0	0			11.6961	0	11.6961	0	11.6961	0	0
13.545	0	13.545	0	13.545	0	0			13.545	0	13.545	0	13.545	0	0												13.545	0	13.545	0	13.545	0	0			13.545	0	13.545	0	13.545	0	0
15.6862	0	15.6862	0	15.6862	0	0			15.6862	0	15.6862	0	15.6862	0	0												15.6862	0	15.6862	0	15.6862	0	0			15.6862	0	15.6862	0	15.6862	0	0
18.1658	0	18.1658	0	18.1658	0	0			18.1658	0	18.1658	0	18.1658	0	0												18.1658	0	18.1658	0	18.1658	0	0			18.1658	0	18.1658	0	18.1658	0	0
21.0374	0	21.0374	0	21.0374	0	0			21.0374	0	21.0374	0	21.0374	0	0												21.0374	0	21.0374	0	21.0374	0	0			21.0374	0	21.0374	0	21.0374	0	0
24.363	0	24.363	0	24.363	0	0			24.363	0	24.363	0	24.363	0	0												24.363	0	24.363	0	24.363	0	0			24.363	0	24.363	0	24.363	0	0
28.2143	0	28.2143	0	28.2143	0	0			28.2143	0	28.2143	0	28.2143	0	0												28.2143	0	28.2143	0	28.2143	0	0			28.2143	0	28.2143	0	28.2143	0	0
32.6744	0	32.6744	0	32.6744	0	0			32.6744	0	32.6744	0	32.6744	0	0												32.6744	0	32.6744	0	32.6744	0	0			32.6744	0	32.6744	0	32.6744	0	0
37.8396	0	37.8396	0	37.8396	0	0			37.8396	0	37.8396	0	37.8396	0	0												37.8396	0	37.8396	0	37.8396	0	0			37.8396	0	37.8396	0	37.8396	0	0
43.8212	0	43.8212	3.0362	43.8212	9.15392	4.06337			43.8212	0	43.8212	0	43.8212	0	0												43.8212	0	43.8212	0	43.8212	0	0			43.8212	0	43.8212	0	43.8212	0	0
50.7484	5.29001	50.7484	13.5762	50.7484	10.6341	9.83344			50.7484	0	50.7484	0	50.7484	0	0												50.7484	0	50.7484	0	50.7484	0	0			50.7484	0	50.7484	0	50.7484	0	0
58.7707	17.1387	58.7707	82.3595	58.7707	11.4484	36.9822			58.7707	0	58.7707	0	58.7707	0	0												58.7707	0	58.7707	0	58.7707	0	0			58.7707	0	58.7707	0	58.7707	0	0
68.0611	90.0749	68.0611	20.1436	68.0611	91.4695	67.2293			68.0611	0	68.0611	0	68.0611	0	0												68.0611	0	68.0611	0	68.0611	0	0			68.0611	0	68.0611	0	68.0611	0	0
78.8202	20.6495	78.8202	7.39783	78.8202	10.6846	12.9106			78.8202	0	78.8202	0	78.8202	0	0												78.8202	0	78.8202	0	78.8202	0	0			78.8202	0	78.8202	0	78.8202	0	0
91.28	11.4541	91.28	4.6397	91.28	9.20053	8.43145			91.28	0	91.28	0	91.28	0	0												91.28	0	91.28	0	91.28	0	0			91.28	0	91.28	0	91.28	0	0
105.709	0	105.709	0	105.709	0	0			105.709	0	105.709	0	105.709	0	0												105.709	0	105.709	0	105.709	0	0			105.709	0	105.709	0	105.709	0	0
122.42	0	122.42	0	122.42	0	0			122.42	0	122.42	0	122.42	0	0												122.42	0	122.42	0	122.42	0	0			122.42	0	122.42	0	122.42	0	0
141.772	0	141.772	0	141.772	0	0			141.772	0	141.772	0	141.772	0	0												141.772	0	141.772	0	141.772	0	0			141.772	0	141.772	0	141.772	0	0
164.183	0	164.183	0	164.183	0	0			164.183	0	164.183	0	164.183	0	0												164.183	0	164.183	0	164.183	0	0			164.183	0	164.183	0	164.183	0	0
190.137	0	190.137	0	190.137	0	0			190.137	0	190.137	0	190.137	6.57411	2.19137												190.137	0	190.137	0	190.137	0	0			190.137	0	190.137	0	190.137	0	0
220.194	0	220.194	0	220.194	0	0			220.194	12.968	220.194	4.6982	220.194	14.259	10.6417												220.194	0	220.194	0	220.194	0	0			220.194	0	220.194	13.6686	220.194	3.16245	5.61036
255.002	0	255.002	0	255.002	0	0			255.002	37.0279	255.002	11.2685	255.002	50.679	32.9918												255.002	0	255.002	0	255.002	0	0			255.002	12.4656	255.002	27.8622	255.002	28.0345	22.7875
295.312	0	295.312	0	295.312	0	0			295.312	89.3024	295.312	62.0358	295.312	91.6348	80.991												295.312	0	295.312	0	295.312	0	0			295.312	29.3485	295.312	60.3668	295.312	86.6217	58.779
341.995	0	341.995	0	341.995	0	0			341.995	25.6963	341.995	86.6987	341.995	42.0475	51.4809												341.995	0	341.995	0	341.995	1.35685	0.452282			341.995	83.0837	341.995	30.682	341.995	88.1445	67.3034
396.058	0	396.058	0	396.058	0	0			396.058	10.3265	396.058	17.2369	396.058	13.9248	13.8294												396.058	5.24795	396.058	3.26885	396.058	6.04742	4.85474			396.058	40.5436	396.058	7.4204	396.058	28.3737	25.4459
458.666	0	458.666	0	458.666	0	0			458.666	0	458.666	6.30249	458.666	5.36771	3.89007												458.666	15.29	458.666	15.1478	458.666	18.2375	16.2251			458.666	14.5586	458.666	0	458.666	18.0345	10.8644
531.172	0	531.172	0	531.172	0	0			531.172	0	531.172	2.3641	531.172	0	0.788034												531.172	97.1387	531.172	86.5795	531.172	91.6744	91.7975			531.172	0	531.172	0	531.172	5.66316	1.88772
615.139	0	615.139	0	615.139	0	0			615.139	0	615.139	0	615.139	0	0												615.139	40.5699	615.139	33.1774	615.139	31.336	35.0278			615.139	0	615.139	0	615.139	0	0
712.379	0	712.379	0	712.379	0	0			712.379	0	712.379	0	712.379	0	0												712.379	19.5602	712.379	10.4796	712.379	8.39513	12.8117			712.379	0	712.379	0	712.379	0	0
824.992	0	824.992	0	824.992	0	0			824.992	0	824.992	0	824.992	0	0												824.992	8.68775	824.992	5.96471	824.992	0.26385	4.9721			824.992	0	824.992	0	824.992	0	0
955.406	0	955.406	0	955.406	0	0			955.406	0	955.406	0	955.406	0	0												955.406	0	955.406	0	955.406	0	0			955.406	0	955.406	0	955.406	0	0
1106.44	0	1106.44	0	1106.44	0	0			1106.44	0	1106.44	0	1106.44	0	0												1106.44	0	1106.44	0	1106.44	0	0			1106.44	0	1106.44	0	1106.44	0	0
1281.34	0	1281.34	0	1281.34	0	0			1281.34	0	1281.34	0	1281.34	0	0												1281.34	0	1281.34	0	1281.34	0	0			1281.34	0	1281.34	0	1281.34	0	0
1483.89	0	1483.89	0	1483.89	0	0			1483.89	0	1483.89	0	1483.89	0	0												1483.89	0	1483.89	0	1483.89	0	0			1483.89	0	1483.89	0	1483.89	0	0
1718.47	0	1718.47	0	1718.47	0	0			1718.47	0	1718.47	0	1718.47	0	0												1718.47	0	1718.47	0	1718.47	0	0			1718.47	0	1718.47	0	1718.47	0	0
1990.12	0	1990.12	0	1990.12	0	0			1990.12	0	1990.12	0	1990.12	0	0												1990.12	0	1990.12	0	1990.12	0	0			1990.12	0	1990.12	0	1990.12	0	0
2304.72	0	2304.72	0	2304.72	0	0			2304.72	0	2304.72	0	2304.72	0	0												2304.72	0	2304.72	0	2304.72	0	0			2304.72	0	2304.72	0	2304.72	0	0
2669.04	0	2669.04	0	2669.04	0	0			2669.04	0	2669.04	0	2669.04	0	0												2669.04	0	2669.04	0	2669.04	0	0			2669.04	0	2669.04	0	2669.04	0	0
3090.96	0	3090.96	0	3090.96	0	0			3090.96	0	3090.96	0	3090.96	0	0												3090.96	0	3090.96	0	3090.96	0	0			3090.96	0	3090.96	0	3090.96	0	0
3579.58	0	3579.58	0	3579.58	0	0			3579.58	0	3579.58	0	3579.58	0	0												3579.58	0	3579.58	0	3579.58	0	0			3579.58	0	3579.58	0	3579.58	0	0
4145.44	0	4145.44	0	4145.44	0	0			4145.44	0	4145.44	0	4145.44	0	0												4145.44	0	4145.44	0	4145.44	0	0			4145.44	0	4145.44	0	4145.44	0	0
4800.75	0	4800.75	0	4800.75	0	0			4800.75	0	4800.75	0	4800.75	0	0												4800.75	0	4800.75	0	4800.75	0	0			4800.75	0	4800.75	0	4800.75	0	0
5559.64	0	5559.64	0	5559.64	0	0			5559.64	0	5559.64	0	5559.64	0	0												5559.64	0	5559.64	0	5559.64	0	0			5559.64	0	5559.64	0	5559.64	0	0
6438.51	0	6438.51	0	6438.51	0	0			6438.51	0	6438.51	0	6438.51	0	0												6438.51	0	6438.51	0	6438.51	0	0			6438.51	0	6438.51	0	6438.51	0	0
7456.3	0	7456.3	0	7456.3	0	0			7456.3	0	7456.3	0	7456.3	0	0												7456.3	0	7456.3	0	7456.3	0	0			7456.3	0	7456.3	0	7456.3	0	0
8634.99	0	8634.99	0	8634.99	0	0			8634.99	0	8634.99	0	8634.99	0	0												8634.99	0	8634.99	0	8634.99	0	0			8634.99	0	8634.99	0	8634.99	0	0
									HLDP-CS-1		HLDP-CS-2		HLDP-CS-3					HLDP-SA-1		HLDP-SA-2		HLDP-SA-3					HLDP-CBZ-1		HLDP-CBZ-2		HLDP-CBZ-3					HLDP-PRO-1		HLDP-PRO-2		HLDP-PRO-3
									Size classes (nm)	Intensity Distribution Data (%)	Size classes (nm)	Intensity Distribution Data (%)	Size classes (nm)	Intensity Distribution Data (%)	average value			Size classes (nm)	Intensity Distribution Data (%)	Size classes (nm)	Intensity Distribution Data (%)	Size classes (nm)	Intensity Distribution Data (%)	average value			Size classes (nm)	Intensity Distribution Data (%)	Size classes (nm)	Intensity Distribution Data (%)	Size classes (nm)	Intensity Distribution Data (%)	average value			Size classes (nm)	Intensity Distribution Data (%)	Size classes (nm)	Intensity Distribution Data (%)	Size classes (nm)	Intensity Distribution Data (%)	average value
									0.4	0	0.4	0	0.4	0	0			0.4	0	0.4	0	0.4	0	0			0.4	0	0.4	0	0.4	0	0			0.4	0	0.4	0	0.4	0	0
									0.463232	0	0.463232	0	0.463232	0	0			0.463232	0	0.463232	0	0.463232	0	0			0.463232	0	0.463232	0	0.463232	0	0			0.463232	0	0.463232	0	0.463232	0	0
									0.536459	0	0.536459	0	0.536459	0	0			0.536459	0	0.536459	0	0.536459	0	0			0.536459	0	0.536459	0	0.536459	0	0			0.536459	0	0.536459	0	0.536459	0	0
									0.621262	0	0.621262	0	0.621262	0	0			0.621262	0	0.621262	0	0.621262	0	0			0.621262	0	0.621262	0	0.621262	0	0			0.621262	0	0.621262	0	0.621262	0	0
									0.719471	0	0.719471	0	0.719471	0	0			0.719471	0	0.719471	0	0.719471	0	0			0.719471	0	0.719471	0	0.719471	0	0			0.719471	0	0.719471	0	0.719471	0	0
									0.833204	0	0.833204	0	0.833204	0	0			0.833204	0	0.833204	0	0.833204	0	0			0.833204	0	0.833204	0	0.833204	0	0			0.833204	0	0.833204	0	0.833204	0	0
									0.964916	0	0.964916	0	0.964916	0	0			0.964916	0	0.964916	0	0.964916	0	0			0.964916	0	0.964916	0	0.964916	0	0			0.964916	0	0.964916	0	0.964916	0	0
									1.11745	0	1.11745	0	1.11745	0	0			1.11745	0	1.11745	0	1.11745	0	0			1.11745	0	1.11745	0	1.11745	0	0			1.11745	0	1.11745	0	1.11745	0	0
									1.29409	0	1.29409	0	1.29409	0	0			1.29409	0	1.29409	0	1.29409	0	0			1.29409	0	1.29409	0	1.29409	0	0			1.29409	0	1.29409	0	1.29409	0	0
									1.49866	0	1.49866	0	1.49866	0	0			1.49866	0	1.49866	0	1.49866	0	0			1.49866	0	1.49866	0	1.49866	0	0			1.49866	0	1.49866	0	1.49866	0	0
									1.73557	0	1.73557	0	1.73557	0	0			1.73557	0	1.73557	0	1.73557	0	0			1.73557	0	1.73557	0	1.73557	0	0			1.73557	0	1.73557	0	1.73557	0	0
									2.00993	0	2.00993	0	2.00993	0	0			2.00993	0	2.00993	0	2.00993	0	0			2.00993	0	2.00993	0	2.00993	0	0			2.00993	0	2.00993	0	2.00993	0	0
									2.32766	0	2.32766	0	2.32766	0	0			2.32766	0	2.32766	0	2.32766	0	0			2.32766	0	2.32766	0	2.32766	0	0			2.32766	0	2.32766	0	2.32766	0	0
									2.69561	0	2.69561	0	2.69561	0	0			2.69561	0	2.69561	0	2.69561	0	0			2.69561	0	2.69561	0	2.69561	0	0			2.69561	0	2.69561	0	2.69561	0	0
									3.12173	0	3.12173	0	3.12173	0	0			3.12173	0	3.12173	0	3.12173	0	0			3.12173	0	3.12173	0	3.12173	0	0			3.12173	0	3.12173	0	3.12173	0	0
									3.61521	0	3.61521	0	3.61521	0	0			3.61521	0	3.61521	0	3.61521	0	0			3.61521	0	3.61521	0	3.61521	0	0			3.61521	0	3.61521	0	3.61521	0	0
									4.1867	0	4.1867	0	4.1867	0	0			4.1867	0	4.1867	0	4.1867	0	0			4.1867	0	4.1867	0	4.1867	0	0			4.1867	0	4.1867	0	4.1867	0	0
									4.84853	0	4.84853	0	4.84853	0	0			4.84853	0	4.84853	0	4.84853	0	0			4.84853	0	4.84853	0	4.84853	0	0			4.84853	0	4.84853	0	4.84853	0	0
									5.61499	0	5.61499	0	5.61499	0	0			5.61499	0	5.61499	0	5.61499	0	0			5.61499	0	5.61499	0	5.61499	0	0			5.61499	0	5.61499	0	5.61499	0	0
									6.5026	0	6.5026	0	6.5026	0	0			6.5026	0	6.5026	0	6.5026	0	0			6.5026	0	6.5026	0	6.5026	0	0			6.5026	0	6.5026	0	6.5026	0	0
									7.53052	0	7.53052	0	7.53052	0	0			7.53052	0	7.53052	0	7.53052	0	0			7.53052	0	7.53052	0	7.53052	0	0			7.53052	0	7.53052	0	7.53052	0	0
									8.72094	0	8.72094	0	8.72094	0	0			8.72094	0	8.72094	0	8.72094	0	0			8.72094	0	8.72094	0	8.72094	0	0			8.72094	0	8.72094	0	8.72094	0	0
									10.0995	0	10.0995	0	10.0995	0	0			10.0995	0	10.0995	0	10.0995	0	0			10.0995	0	10.0995	0	10.0995	0	0			10.0995	0	10.0995	0	10.0995	0	0
									11.6961	0	11.6961	0	11.6961	0	0			11.6961	0	11.6961	0	11.6961	0	0			11.6961	0	11.6961	0	11.6961	0	0			11.6961	0	11.6961	0	11.6961	0	0
									13.545	0	13.545	0	13.545	0	0			13.545	0	13.545	0	13.545	0	0			13.545	0	13.545	0	13.545	0	0			13.545	0	13.545	0	13.545	0	0
									15.6862	0	15.6862	0	15.6862	0	0			15.6862	0	15.6862	0	15.6862	0	0			15.6862	0	15.6862	0	15.6862	0	0			15.6862	0	15.6862	0	15.6862	0	0
									18.1658	0	18.1658	0	18.1658	0	0			18.1658	0	18.1658	0	18.1658	0	0			18.1658	0	18.1658	0	18.1658	0	0			18.1658	0	18.1658	0	18.1658	0	0
									21.0374	0	21.0374	0	21.0374	0	0			21.0374	0	21.0374	0	21.0374	0	0			21.0374	0	21.0374	0	21.0374	0	0			21.0374	0	21.0374	0	21.0374	0	0
									24.363	0	24.363	0	24.363	0	0			24.363	0	24.363	0	24.363	0	0			24.363	0	24.363	0	24.363	0	0			24.363	0	24.363	0	24.363	0	0
									28.2143	0	28.2143	0	28.2143	0	0			28.2143	0	28.2143	0	28.2143	0	0			28.2143	0	28.2143	0	28.2143	0	0			28.2143	0	28.2143	0	28.2143	0	0
									32.6744	0	32.6744	0	32.6744	0	0			32.6744	0	32.6744	0	32.6744	0	0			32.6744	0	32.6744	0	32.6744	0	0			32.6744	0	32.6744	0	32.6744	0	0
									37.8396	0	37.8396	0	37.8396	0	0			37.8396	0	37.8396	0	37.8396	0	0			37.8396	0	37.8396	0	37.8396	0	0			37.8396	0	37.8396	0	37.8396	0	0
									43.8212	0	43.8212	0	43.8212	0	0			43.8212	0	43.8212	0	43.8212	0	0			43.8212	0	43.8212	0	43.8212	0	0			43.8212	0	43.8212	0	43.8212	0	0
									50.7484	0	50.7484	0	50.7484	0	0			50.7484	1.01248	50.7484	0	50.7484	0	0.337495			50.7484	0	50.7484	0	50.7484	0	0			50.7484	0	50.7484	0	50.7484	0	0
									58.7707	0	58.7707	0	58.7707	0	0			58.7707	22.1029	58.7707	0	58.7707	0.330769	7.47789			58.7707	0	58.7707	0	58.7707	0	0			58.7707	0	58.7707	0	58.7707	0	0
									68.0611	0	68.0611	0	68.0611	0	0			68.0611	62.1071	68.0611	7.3108	68.0611	13.5867	27.6682			68.0611	0	68.0611	0	68.0611	0	0			68.0611	0	68.0611	0	68.0611	0	0
									78.8202	0	78.8202	0	78.8202	0	0			78.8202	99.6508	78.8202	98.8763	78.8202	99.7847	99.4373			78.8202	0	78.8202	0	78.8202	0	0			78.8202	0	78.8202	0	78.8202	0	0
									91.28	0	91.28	0	91.28	0	0			91.28	46.1109	91.28	19.8088	91.28	26.4007	30.7735			91.28	0	91.28	0	91.28	0	0			91.28	0	91.28	0	91.28	0	0
									105.709	0	105.709	0	105.709	0	0			105.709	8.98049	105.709	6.64339	105.709	12.3066	9.31017			105.709	0	105.709	0	105.709	0	0			105.709	1.8645	105.709	0.753033	105.709	0	0.87251
									122.42	0	122.42	0	122.42	0	0			122.42	0	122.42	0	122.42	2.4587	0.819566			122.42	0	122.42	0	122.42	0	0			122.42	3.82544	122.42	2.34147	122.42	4.18714	3.45135
									141.772	3.56389	141.772	0.275684	141.772	0	1.27986			141.772	0	141.772	0	141.772	0	0			141.772	0	141.772	0	141.772	0	0			141.772	11.0517	141.772	12.1451	141.772	19.9072	14.368
									164.183	13.6686	164.183	4.63286	164.183	3.16245	7.15465			164.183	0	164.183	0	164.183	0	0			164.183	0	164.183	0	164.183	0	0			164.183	46.0826	164.183	32.1096	164.183	47.6802	41.9575
									190.137	47.8622	190.137	12.4656	190.137	16.6217	25.6498			190.137	0	190.137	0	190.137	0	0			190.137	0	190.137	3.52636	190.137	0	1.17545			190.137	75.2766	190.137	63.2454	190.137	72.1718	70.2313
									220.194	90.3668	220.194	89.3485	220.194	78.1445	85.9532			220.194	0	220.194	0	220.194	0	0			220.194	7.74817	220.194	11.8575	220.194	2.22775	7.2778			220.194	91.511	220.194	86.2056	220.194	93.6556	90.4574
									255.002	20.682	255.002	93.0837	255.002	28.3737	47.3798			255.002	0	255.002	0	255.002	0	0			255.002	21.3059	255.002	18.9604	255.002	23.9605	21.4089			255.002	70.6093	255.002	57.813	255.002	77.6331	68.6851
									295.312	7.4204	295.312	20.5436	295.312	18.0345	15.3329			295.312	0	295.312	0	295.312	0	0			295.312	91.7475	295.312	88.5813	295.312	91.9095	90.7461			295.312	33.133	295.312	25.1119	295.312	40.1752	32.8067
									341.995	1.64794	341.995	4.55861	341.995	5.66316	3.95657			341.995	0	341.995	0	341.995	0	0			341.995	15.1501	341.995	10.2651	341.995	14.4061	13.2738			341.995	14.2371	341.995	13.4403	341.995	13.1495	13.6089
									396.058	0	396.058	0	396.058	0	0			396.058	0	396.058	0	396.058	0	0			396.058	0.842248	396.058	1.15193	396.058	0	0.664728			396.058	0	396.058	4.18714	396.058	5.44025	3.20913
									458.666	0	458.666	0	458.666	0	0			458.666	0	458.666	0	458.666	0	0			458.666	0	458.666	0	458.666	0	0			458.666	0	458.666	0	458.666	0	0
									531.172	0	531.172	0	531.172	0	0			531.172	0	531.172	0	531.172	0	0			531.172	0	531.172	0	531.172	0	0			531.172	0	531.172	0	531.172	0	0
									615.139	0	615.139	0	615.139	0	0			615.139	0	615.139	0	615.139	0	0			615.139	0	615.139	0	615.139	0	0			615.139	0	615.139	0	615.139	0	0
									712.379	0	712.379	0	712.379	0	0			712.379	0	712.379	0	712.379	0	0			712.379	0	712.379	0	712.379	0	0			712.379	0	712.379	0	712.379	0	0
									824.992	0	824.992	0	824.992	0	0			824.992	0	824.992	0	824.992	0	0			824.992	0	824.992	0	824.992	0	0			824.992	0	824.992	0	824.992	0	0
									955.406	0	955.406	0	955.406	0	0			955.406	0	955.406	0	955.406	0	0			955.406	0	955.406	0	955.406	0	0			955.406	0	955.406	0	955.406	0	0
									1106.44	0	1106.44	0	1106.44	0	0			1106.44	0	1106.44	0	1106.44	0	0			1106.44	0	1106.44	0	1106.44	0	0			1106.44	0	1106.44	0	1106.44	0	0
									1281.34	0	1281.34	0	1281.34	0	0			1281.34	0	1281.34	0	1281.34	0	0			1281.34	0	1281.34	0	1281.34	0	0			1281.34	0	1281.34	0	1281.34	0	0
									1483.89	0	1483.89	0	1483.89	0	0			1483.89	0	1483.89	0	1483.89	0	0			1483.89	0	1483.89	0	1483.89	0	0			1483.89	0	1483.89	0	1483.89	0	0
									1718.47	0	1718.47	0	1718.47	0	0			1718.47	0	1718.47	0	1718.47	0	0			1718.47	0	1718.47	0	1718.47	0	0			1718.47	0	1718.47	0	1718.47	0	0
									1990.12	0	1990.12	0	1990.12	0	0			1990.12	0	1990.12	0	1990.12	0	0			1990.12	0	1990.12	0	1990.12	0	0			1990.12	0	1990.12	0	1990.12	0	0
									2304.72	0	2304.72	0	2304.72	0	0			2304.72	0	2304.72	0	2304.72	0	0			2304.72	0	2304.72	0	2304.72	0	0			2304.72	0	2304.72	0	2304.72	0	0
									2669.04	0	2669.04	0	2669.04	0	0			2669.04	0	2669.04	0	2669.04	0	0			2669.04	0	2669.04	0	2669.04	0	0			2669.04	0	2669.04	0	2669.04	0	0
									3090.96	0	3090.96	0	3090.96	0	0			3090.96	0	3090.96	0	3090.96	0	0			3090.96	0	3090.96	0	3090.96	0	0			3090.96	0	3090.96	0	3090.96	0	0
									3579.58	0	3579.58	0	3579.58	0	0			3579.58	0	3579.58	0	3579.58	0	0			3579.58	0	3579.58	0	3579.58	0	0			3579.58	0	3579.58	0	3579.58	0	0
									4145.44	0	4145.44	0	4145.44	0	0			4145.44	0	4145.44	0	4145.44	0	0			4145.44	0	4145.44	0	4145.44	0	0			4145.44	0	4145.44	0	4145.44	0	0
									4800.75	0	4800.75	0	4800.75	0	0			4800.75	0	4800.75	0	4800.75	0	0			4800.75	0	4800.75	0	4800.75	0	0			4800.75	0	4800.75	0	4800.75	0	0
									5559.64	0	5559.64	0	5559.64	0	0			5559.64	0	5559.64	0	5559.64	0	0			5559.64	0	5559.64	0	5559.64	0	0			5559.64	0	5559.64	0	5559.64	0	0
									6438.51	0	6438.51	0	6438.51	0	0			6438.51	0	6438.51	0	6438.51	0	0			6438.51	0	6438.51	0	6438.51	0	0			6438.51	0	6438.51	0	6438.51	0	0
									7456.3	0	7456.3	0	7456.3	0	0			7456.3	0	7456.3	0	7456.3	0	0			7456.3	0	7456.3	0	7456.3	0	0			7456.3	0	7456.3	0	7456.3	0	0
									8634.99	0	8634.99	0	8634.99	0	0			8634.99	0	8634.99	0	8634.99	0	0			8634.99	0	8634.99	0	8634.99	0	0			8634.99	0	8634.99	0	8634.99	0	0
d
zeta-potential(mV)
SA	1	22.4		HLDP-SA	1	46.9
	2	18.3			2	48.1
	3	26.9			3	54.9
CS	1	-23.8		HLDP-CS	1	4.59
	2	-24.5			2	6.23
	3	-24.1			3	6.58
CBZ	1	46.9		HLDP-CBZ	1	46.9
	2	48.1			2	48.1
	3	54.9			3	54.9
PRO	1	30.6		HLDP-PRO	1	32.5
	2	31			2	31.7
	3	30.4			3	31.9
HLDP	1	30
	2	32.7
	3	31.7
Data sets analyzed	A-I
ANOVA summary			Brown-Forsythe test
F	639.8		F (DFn, DFd)	0.3995 (8, 18)
P value	<0.0001		P value	0.9064
P value summary	****		P value summary	ns
Significant diff. among means (P < 0.05)?	Yes		Are SDs significantly different (P < 0.05)?	No
R squared	0.9965
Bartlett's test
Bartlett's statistic (corrected)			ANOVA table	SS	DF	MS	F (DFn, DFd)	P value
P value			Treatment (between columns)	17689	8	2211	F (8, 18) = 639.8	P<0.0001
P value summary			Residual (within columns)	62.21	18	3.456
Are SDs significantly different (P < 0.05)?			Total	17751	26
Data summary
Number of treatments (columns)	9
Number of values (total)	27
e
Time(h)	CS retention rate (%)							Time(h)	SA retention rate (%)							Time(h)	CBZ retention rate (%)							Time(h)	PRO retention rate (%)
	CS			HLDP-CS					SA			HLDP-SA					CBZ			HLDP-CBZ					PRO			HLDP-PRO
0	100	100	100	100	100	100		0	100	100	100	100	100	100		0	100	100	100	100	100	100		0	100	100	100	100	100	100
3	74.3	74	73.8	89.4	90.9	91.3		3	70.7	71.4	72.1	85.6	86	86.4		3	52.8	51.1	51.9	77.4	76.2	76.5		3	68.3	67.2	67.5	77.8	78.3	79.3
6	68.8	67.3	68.5	84.7	85.2	85		6	63.6	62.1	62.5	80.2	79.8	80.8		6	35.6	36.1	35	63.5	62.3	62.8		6	58.9	59	58.7	71.7	70.5	72.8
12	62.2	61.8	60.4	80.5	81.7	81.9		12	55.4	54.1	54.8	77.4	77.7	76.5		12	17.7	18.2	18.6	57.2	56.4	55.3		12	50	51.3	49.6	64.4	65.3	65.5
24	50.4	48.7	49.5	78.4	79.3	78.1		24	42.3	40.7	39.9	71.8	72.3	70.7		24	11.9	10.6	11.3	50.8	51.3	50.2		24	40.3	41.2	40.6	59.9	58.6	58.8

## Sheet: Figure2
Figure2
a
CS	HLDP-CS		SA	HLDP-SA		CBZ	HLDP-CBZ		Pro	HLDP-PRO
34.8	29.3		47.2	38.5		90.35	71.1		68.9	56
31.4	25.5		46.5	34.8		91.4	70		71	56.9
33.7	23.8		43.4	36.8		89.4	72.4		66.8	55.1
Table Analyzed	CS vs HLDP-CS		Table Analyzed	SA vs HLDP-SA		Table Analyzed	CBZ vs HLDP-CBZ		Table Analyzed	PRO vs HLDP-PRO
Column B	Data Set-B		Column B	Data Set-B		Column B	Data Set-B		Column B	Data Set-B
vs.	vs.		vs.	vs.		vs.	vs.		vs.	vs.
Column A	Data Set-A		Column A	Data Set-A		Column A	Data Set-A		Column A	Data Set-A
Ratio paired t test			Ratio paired t test			Ratio paired t test			Ratio paired t test
P value	0.0205		P value	0.0047		P value	<0.0001		P value	0.0006
P value summary	*		P value summary	**		P value summary	****		P value summary	***
Significantly different (P < 0.05)?	Yes		Significantly different (P < 0.05)?	Yes		Significantly different (P < 0.05)?	Yes		Significantly different (P < 0.05)?	Yes
One- or two-tailed P value?	Two-tailed		One- or two-tailed P value?	Two-tailed		One- or two-tailed P value?	Two-tailed		One- or two-tailed P value?	Two-tailed
t, df	t=3.718, df=4		t, df	t=5.685, df=4		t, df	t=21.29, df=4		t, df	t=9.779, df=4
How big is the difference?			How big is the difference?			How big is the difference?			How big is the difference?
95% confidence interval	[-12.4 to -1.798]		95% confidence interval	[-13.4 to -4.604]		95% confidence interval	[-21.72to -16.71]		95% confidence interval	[-16.56 to -9.238]
R squared (partial eta squared)	0.7756		R squared (partial eta squared)	0.8898		R squared (partial eta squared)	0.9913		R squared (partial eta squared)	0.9599
c
CS	HLDP-CS		SA	HLDP-SA		CBZ	HLDP-CBZ		Pro	HLDP-Pro
19.9	21.7		13.4	19.7		4.8	7.4		8.5	11.1
18.4	22.9		14.5	18.6		5.4	8.2		9	12.4
17.9	22.2		15.2	17		4.9	7.6		9.3	12.8
20.1	21.8		14.8	17.3		5.3	7.9		9	11
18.2	23		13.1	18.3		4.4	7.1		8.8	12.5
17.9	22.4		15.1	19.6		5.2	8.4		9	12.6
20.1	21.5		14.6	18.7		5	7.2		8.6	12.6
17.8	22.9		13.4	17		4.9	7.6		8.9	11.1
Table Analyzed	CS vs HLDP-CS		Table Analyzed	SA vs HLDP-SA		Table Analyzed	CBZ vs HLDP-CBZ		Table Analyzed	PRO vs HLDP-PRO
Column B	Data Set-B		Column B	Data Set-B		Column B	Data Set-B		Column B	Data Set-B
vs.	vs.		vs.	vs.		vs.	vs.		vs.	vs.
Column A	Data Set-A		Column A	Data Set-A		Column A	Data Set-A		Column A	Data Set-A
Ratio paired t test			Ratio paired t test			Ratio paired t test			Ratio paired t test
P value	0.007		P value	0.0125		P value	0.0009		P value	0.0049
P value summary	**		P value summary	*		P value summary	***		P value summary	**
Significantly different (P < 0.05)?	Yes		Significantly different (P < 0.05)?	Yes		Significantly different (P < 0.05)?	Yes		Significantly different (P < 0.05)?	Yes
One- or two-tailed P value?	Two-tailed		One- or two-tailed P value?	Two-tailed		One- or two-tailed P value?	Two-tailed		One- or two-tailed P value?	Two-tailed
t, df	t=5.088, df=4		t, df	t=4.313, df=4		t, df	t=8.891, df=4		t, df	t=5.617, df=4
How big is the difference?			How big is the difference?			How big is the difference?			How big is the difference?
95% confidence interval	[1.605 to 5.461]		95% confidence interval	[1.449 to 6.684]		95% confidence interval	[1.857 to 3.543]		95% confidence interval	[1.602 to 4.732]
R squared (partial eta squared)	0.8662		R squared (partial eta squared)	0.823		R squared (partial eta squared)	0.9518		R squared (partial eta squared)	0.8875
d
CS	HLDP-CS		SA	HLDP-SA		CBZ	HLDP-CBZ		Pro	HLDP-Pro
11.33	50.34		9.23	42.57		4.8	26.03		5.9	21.44
10.84	61.42		8.71	44.35		5.4	28.19		4.4	20.52
12.57	56.8		8.97	42.9		4.9	29.39		4.9	20.96
Table Analyzed	CS vs HLDP-CS		Table Analyzed	SA vs HLDP-SA		Table Analyzed	CBZ vs HLDP-CBZ		Table Analyzed	PRO vs HLDP-PRO
Column B	Data Set-B		Column B	Data Set-B		Column B	Data Set-B		Column B	Data Set-B
vs.	vs.		vs.	vs.		vs.	vs.		vs.	vs.
Column A	Data Set-A		Column A	Data Set-A		Column A	Data Set-A		Column A	Data Set-A
Ratio paired t test			Ratio paired t test			Ratio paired t test			Ratio paired t test
P value	0.0002		P value	<0.0001		P value	<0.0001		P value	<0.0001
P value summary	***		P value summary	****		P value summary	****		P value summary	****
Significantly different (P < 0.05)?	Yes		Significantly different (P < 0.05)?	Yes		Significantly different (P < 0.05)?	Yes		Significantly different (P < 0.05)?	Yes
One- or two-tailed P value?	Two-tailed		One- or two-tailed P value?	Two-tailed		One- or two-tailed P value?	Two-tailed		One- or two-tailed P value?	Two-tailed
t, df	t=13.71, df=4		t, df	t=60.51, df=4		t, df	t=22.83, df=4		t, df	t=30.9, df=4
How big is the difference?			How big is the difference?			How big is the difference?			How big is the difference?
95% confidence interval	[35.57 to 53.64]		95% confidence interval	[32.73 to 35.88]		95% confidence interval	[20.06 to 25.61]		95% confidence interval	[14.48 to 17.34]
R squared (partial eta squared)	0.9792		R squared (partial eta squared)	0.9989		R squared (partial eta squared)	0.9924		R squared (partial eta squared)	0.9958

## Sheet: Figure3
Figure3
b
Colony diameter(cm)
ddH2O	2.5mg/mL-HLDP	CS	HLDP-CS	SA	HLDP-SA	3.6mg/mL-HLDP	CBZ	HLDP-CBZ	Pro	HLDP-Pro
8.9	5.5	6.5	5.1	7.4	5.4	3	7	5.7	7.8	5.8
9.2	5.7	6	5.1	7.2	5.6	3.4	7.1	5.5	8	6
9	5.7	6.2	4.8	7.6	5.3	3.2	7.3	5.5	7.7	6.1
Data sets analyzed	A-K
ANOVA summary
F	258.5
P value	<0.0001
P value summary	****
Significant diff. among means (P < 0.05)?	Yes
R squared	0.9916
Brown-Forsythe test
F (DFn, DFd)	0.1787 (10, 22)
P value	0.9962
P value summary	ns
Are SDs significantly different (P < 0.05)?	No
Bartlett's test
Bartlett's statistic (corrected)
P value
P value summary
Are SDs significantly different (P < 0.05)?
ANOVA table	SS	DF	MS	F (DFn, DFd)	P value
Treatment (between columns)	74.42	10	7.442	F (10, 22) = 258.5	P<0.0001
Residual (within columns)	0.6333	22	0.02879
Total	75.06	32
Data summary
Number of treatments (columns)	11
Number of values (total)	33
b
Spore germination rate(%)
ddH2O	2.5mg/mL-HLDP	CS	HLDP-CS	SA	HLDP-SA	3.6mg/mL-HLDP	CBZ	HLDP-CBZ	Pro	HLDP-Pro
99	15	66	0	70	0	0	75	0	89	10
100	20	75	0	75	10	0	80	15	90	10
100	22	75	5	80	12	10	75	18	90	17
100	25	60	7	80	15	12	85	20	89	20
100	20	65	8	75	12	10	71	12	91	15
Data sets analyzed	A-K
ANOVA summary
F	297.1
P value	<0.0001
P value summary	****
Significant diff. among means (P < 0.05)?	Yes
R squared	0.9854
Brown-Forsythe test
F (DFn, DFd)	0.9715 (10, 44)
P value	0.4812
P value summary	ns
Are SDs significantly different (P < 0.05)?	No
Bartlett's test
Bartlett's statistic (corrected)
P value
P value summary
Are SDs significantly different (P < 0.05)?
ANOVA table	SS	DF	MS	F (DFn, DFd)	P value
Treatment (between columns)	72492	10	7249	F (10, 44) = 297.1	P<0.0001
Residual (within columns)	1074	44	24.4
Total	73566	54
Data summary
Number of treatments (columns)	11
Number of values (total)	55
c
ddH2O	2.5mg/mL-HLDP	CS	HLDP-CS	SA	HLDP-SA	3.6mg/mL-HLDP	CBZ	HLDP-CBZ	Pro	HLDP-Pro
0.73	0.55	0.63	0.2	0.71	0.42	0.21	0.66	0.39	0.79	0.4
0.81	0.6	0.6	0.24	0.69	0.46	0.19	0.64	0.41	0.74	0.41
0.77	0.57	0.65	0.21	0.67	0.45	0.2	0.68	0.39	0.72	0.35
Data sets analyzed	A-K
ANOVA summary
F	191.2
P value	<0.0001
P value summary	****
Significant diff. among means (P < 0.05)?	Yes
R squared	0.9886
Brown-Forsythe test
F (DFn, DFd)	0.3918 (10, 22)
P value	0.9366
P value summary	ns
Are SDs significantly different (P < 0.05)?	No
Bartlett's test
Bartlett's statistic (corrected)
P value
P value summary
Are SDs significantly different (P < 0.05)?
ANOVA table	SS	DF	MS	F (DFn, DFd)	P value
Treatment (between columns)	1.234	10	0.1234	F (10, 22) = 191.2	P<0.0001
Residual (within columns)	0.0142	22	0.0006455
Total	1.248	32
Data summary
Number of treatments (columns)	11
Number of values (total)	33
d
Relative conductivity(%)
ddH2O	2.5mg/mL-HLDP	CS	HLDP-CS	SA	HLDP-SA	3.6mg/mL-HLDP	CBZ	HLDP-CBZ	Pro	HLDP-Pro
33	72	68	86	70	82	88	73	78	68	80
30	75	62	88	72	80	89	71	75	73	80
25	73	63	85	75	81	91	70	77	72	79
Data sets analyzed	A-K
ANOVA summary
F	158.7
P value	<0.0001
P value summary	****
Significant diff. among means (P < 0.05)?	Yes
R squared	0.9863
Brown-Forsythe test
F (DFn, DFd)	0.5662 (10, 22)
P value	0.8234
P value summary	ns
Are SDs significantly different (P < 0.05)?	No
Bartlett's test
Bartlett's statistic (corrected)
P value
P value summary
Are SDs significantly different (P < 0.05)?
ANOVA table	SS	DF	MS	F (DFn, DFd)	P value
Treatment (between columns)	7648	10	764.8	F (10, 22) = 158.7	P<0.0001
Residual (within columns)	106	22	4.818
Total	7754	32
Data summary
Number of treatments (columns)	11
Number of values (total)	33
d
Zeta potential(mV)
ddH2O	HLDP-CS	HLDP-SA	HLDP-CBZ	HLDP-Pro
-25.4	10.3	1.1	-9.7	1.8
-29.7	12.6	0.6	-10.3	3.2
-30.6	11.7	0.9	-9	2.7
Data sets analyzed	A-E
ANOVA summary
F	351.1
P value	<0.0001
P value summary	****
Significant diff. among means (P < 0.05)?	Yes
R squared	0.9929
Brown-Forsythe test
F (DFn, DFd)	0.9233 (4, 10)
P value	0.4879
P value summary	ns
Are SDs significantly different (P < 0.05)?	No
Bartlett's test
Bartlett's statistic (corrected)
P value
P value summary
Are SDs significantly different (P < 0.05)?
ANOVA table	SS	DF	MS	F (DFn, DFd)	P value
Treatment (between columns)	2825	4	706.2	F (4, 10) = 351.1	P<0.0001
Residual (within columns)	20.11	10	2011
Total	2845	14
Data summary
Number of treatments (columns)	5
Number of values (total)	15

## Sheet: Figure4
Figure4
d
ID		CS-1	CS-2	CS-3	HLDP-CS-1	HLDP-CS-2	HLDP-CS-3
gene-K456DRAFT_1735339	PG	5	0	0	19	10	4
gene-K456DRAFT_1850120	PT	614	1347	782	1271	3923	1750
gene-K456DRAFT_1836164	ACO2	1322	778	490	498	62	144
gene-K456DRAFT_1839154	lysC	653	394	444	0	10	0
gene-K456DRAFT_1831794	NLP10	367	333	290	65	28	55
gene-K456DRAFT_39127	PEVD1	210	353	238	93	69	77
gene-K456DRAFT_1823812	ORYC	1714	1263	1134	455	386	1001
gene-K456DRAFT_1722312	STL1	447	351	406	199	80	137
gene-K456DRAFT_38933	HXK1	444	364	272	248	84	78
gene-K456DRAFT_51800	PFK	8839	4187	3686	3961	502	800
gene-K456DRAFT_1435735	FAS1	29084	15125	14483	29920	6437	9085
gene-K456DRAFT_1830914	SUR7	131	43	69	131	246	227
gene-K456DRAFT_1733347	USE1	296	308	127	344	401	571
gene-K456DRAFT_1837320	STX18	152	258	126	277	383	557
gene-K456DRAFT_1772657	VAMP7	361	416	231	317	354	436

## Sheet: Figure5
Figure5
c
ddH2O	2.5mg/mL-HLDP	CS	HLDP-CS
58.02	34.57	29.63	13.58
64.2	35.8	30.86	14.81
55.56	38.8	32.1	12.35
Data sets analyzed	A-D
ANOVA summary
F	154.6
P value	<0.0001
P value summary	****
Significant diff. among means (P < 0.05)?	Yes
R squared	0.983
Brown-Forsythe test
F (DFn, DFd)	0.8735 (3, 8)
P value	0.494
P value summary	ns
Are SDs significantly different (P < 0.05)?	No
Bartlett's test
Bartlett's statistic (corrected)
P value
P value summary
Are SDs significantly different (P < 0.05)?
ANOVA table	SS	DF	MS	F (DFn, DFd)	P value
Treatment (between columns)	3199	3	1066	F (3, 8) = 154.6	P<0.0001
Residual (within columns)	55.18	8	6.897
Total	3254	11
Data summary
Number of treatments (columns)	4
Number of values (total)	12
d
ddH2O	2.5mg/mL-HLDP	CS	HLDP-CS
1.47	0.82	0.95	0.62
1.51	0.83	0.9	0.59
1.49	0.86	0.88	0.56
Data sets analyzed	A-D
ANOVA summary
F	574.2
P value	<0.0001
P value summary	****
Significant diff. among means (P < 0.05)?	Yes
R squared	0.9954
Brown-Forsythe test
F (DFn, DFd)	0.2308 (3, 8)
P value	0.8725
P value summary	ns
Are SDs significantly different (P < 0.05)?	No
Bartlett's test
Bartlett's statistic (corrected)
P value
P value summary
Are SDs significantly different (P < 0.05)?
ANOVA table	SS	DF	MS	F (DFn, DFd)	P value
Treatment (between columns)	1.306	3	0.4355	F (3, 8) = 574.2	P<0.0001
Residual (within columns)	0.006067	8	0.0007583
Total	1.312	11
Data summary
Number of treatments (columns)	4
Number of values (total)	12
e
Fruit hardness
ddH2O	2.5mg/mL-HLDP	CS	HLDP-CS
2.3	3.5	3.4	4.3
2	3.3	3	4.5
2.2	3	3.1	4.1
Data sets analyzed	A-D
ANOVA summary
F	53.67
P value	<0.0001
P value summary	****
Significant diff. among means (P < 0.05)?	Yes
R squared	0.9527
Brown-Forsythe test
F (DFn, DFd)	0.1270 (3, 8)
P value	0.9414
P value summary	ns
Are SDs significantly different (P < 0.05)?	No
Bartlett's test
Bartlett's statistic (corrected)
P value
P value summary
Are SDs significantly different (P < 0.05)?
ANOVA table	SS	DF	MS	F (DFn, DFd)	P value
Treatment (between columns)	6.843	3	2.281	F (3, 8) = 53.67	P<0.0001
Residual (within columns)	0.34	8	0.0425
Total	7.183	11
Data summary
Number of treatments (columns)	4
Number of values (total)	12
f
Weight loss rate
ddH2O	2.5mg/mL-HLDP	CS	HLDP-CS
8.64	5.68	5.01	1.53
7.17	4.73	4.75	1.8
8.15	5.11	4.82	2.43
Data sets analyzed	A-D
ANOVA summary
F	72.35
P value	<0.0001
P value summary	****
Significant diff. among means (P < 0.05)?	Yes
R squared	0.9645
Brown-Forsythe test
F (DFn, DFd)	0.7556 (3, 8)
P value	0.5495
P value summary	ns
Are SDs significantly different (P < 0.05)?	No
Bartlett's test
Bartlett's statistic (corrected)
P value
P value summary
Are SDs significantly different (P < 0.05)?
ANOVA table	SS	DF	MS	F (DFn, DFd)	P value
Treatment (between columns)	55.37	3	18.46	F (3, 8) = 72.35	P<0.0001
Residual (within columns)	2.041	8	0.2551
Total	57.41	11
Data summary
Number of treatments (columns)	4
Number of values (total)	12
g
Chromaticity value L						Chromaticity value a						Chromaticity value b
ddH2O	2.5mg/mL-HLDP	CS	HLDP-CS			ddH2O	2.5mg/mL-HLDP	CS	HLDP-CS			ddH2O	2.5mg/mL-HLDP	CS	HLDP-CS
97.1	76.8	79.3	90.3			9.8	-5	-2	7.4			56.3	41.5	38.8	52.7
96.3	75.2	82.5	91.1			9.6	4	-4	7.7			55.2	40.9	42.2	50.9
98	74.6	83.7	92.5			9.4	-2	6	7.5			53.7	40.3	40.6	53.4
Data sets analyzed	A-D					Data sets analyzed	A-D					Data sets analyzed	A-D
ANOVA summary						ANOVA summary						ANOVA summary
F	132					F	18.63					F	104.2
P value	<0.0001					P value	<0.0001					P value	<0.0001
P value summary	****					P value summary	****					P value summary	****
Significant diff. among means (P < 0.05)?	Yes					Significant diff. among means (P < 0.05)?	Yes					Significant diff. among means (P < 0.05)?	Yes
R squared	0.9802					R squared	0.7365					R squared	0.975
Brown-Forsythe test						Brown-Forsythe test						Brown-Forsythe test
F (DFn, DFd)	0.4849 (3, 8)					F (DFn, DFd)	3.638 (3, 20)					F (DFn, DFd)	0.4387 (3, 8)
P value	0.7021					P value	0.0304					P value	0.7315
P value summary	ns					P value summary	*					P value summary	ns
Are SDs significantly different (P < 0.05)?	No					Are SDs significantly different (P < 0.05)?	Yes					Are SDs significantly different (P < 0.05)?	No
Bartlett's test						Bartlett's test						Bartlett's test
Bartlett's statistic (corrected)						Bartlett's statistic (corrected)						Bartlett's statistic (corrected)
P value						P value						P value
P value summary						P value summary						P value summary
Are SDs significantly different (P < 0.05)?						Are SDs significantly different (P < 0.05)?						Are SDs significantly different (P < 0.05)?
ANOVA table	SS	DF	MS	F (DFn, DFd)	P value	ANOVA table	SS	DF	MS	F (DFn, DFd)	P value	ANOVA table	SS	DF	MS	F (DFn, DFd)	P value
Treatment (between columns)	834.4	3	278.1	F (3, 8) = 132	P<0.0001	Treatment (between columns)	517.2	3	172.4	F (3, 20) = 18.63	P<0.0001	Treatment (between columns)	517.1	3	172.4	F (3, 8) = 104.2	P<0.0001
Residual (within columns)	16.86	8	2.108			Residual (within columns)	185.1	20	9.254			Residual (within columns)	13.24	8	1.655
Total	851.3	11				Total	702.3	23				Total	530.3	11
Data summary						Data summary	4					Data summary	4
Number of treatments (columns)	4					Number of treatments (columns)	24					Number of treatments (columns)	12
Number of values (total)	12
h
Plant height						leaf area						leaf fresh weight						leaf dry weight
0mg/mL-HLDP	2.5mg/mL-HLDP	5mg/mL-HLDP				0mg/mL-HLDP	2.5mg/mL-HLDP	5mg/mL-HLDP				0mg/mL-HLDP	2.5mg/mL-HLDP	5mg/mL-HLDP				0mg/mL-HLDP	2.5mg/mL-HLDP	5mg/mL-HLDP
1.34	1.18	1.19				82.62	82.72	81.88				1.77	1.87	1.9				1.77	1.87	1.9
1.21	1.23	1.2				83.76	81.94	82.57				2.12	2.02	1.78				2.12	2.02	1.78
1.18	1.19	1.22				85.88	83.07	81.92				1.93	1.96	2.15				1.93	1.96	2.15
Data sets analyzed	A-C					Data sets analyzed	A-C					Data sets analyzed	A-C					Data sets analyzed	A-C
ANOVA summary						ANOVA summary						ANOVA summary						ANOVA summary
F	0.6408					F	2.952					F	0.003239					F	0.436
P value	0.5595					P value	0.128					P value	0.9968					P value	0.6656
P value summary	ns					P value summary	ns					P value summary	ns					P value summary	ns
Significant diff. among means (P < 0.05)?	No					Significant diff. among means (P < 0.05)?	No					Significant diff. among means (P < 0.05)?	No					Significant diff. among means (P < 0.05)?	No
R squared	0.176					R squared	0.496					R squared	0.001079					R squared	0.1269
Brown-Forsythe test						Brown-Forsythe test						Brown-Forsythe test						Brown-Forsythe test
F (DFn, DFd)	0.9484 (2, 6)					F (DFn, DFd)	1.339 (2, 6)					F (DFn, DFd)	0.5254 (2, 6)					F (DFn, DFd)	0.1244 (2, 6)
P value	0.4386					P value	0.3325					P value	0.6162					P value	0.8852
P value summary	ns					P value summary	ns					P value summary	ns					P value summary	ns
Are SDs significantly different (P < 0.05)?	No					Are SDs significantly different (P < 0.05)?	No					Are SDs significantly different (P < 0.05)?	No					Are SDs significantly different (P < 0.05)?	No
Bartlett's test						Bartlett's test						Bartlett's test						Bartlett's test
Bartlett's statistic (corrected)						Bartlett's statistic (corrected)						Bartlett's statistic (corrected)						Bartlett's statistic (corrected)
P value						P value						P value						P value
P value summary						P value summary						P value summary						P value summary
Are SDs significantly different (P < 0.05)?						Are SDs significantly different (P < 0.05)?						Are SDs significantly different (P < 0.05)?						Are SDs significantly different (P < 0.05)?
ANOVA table	SS	DF	MS	F (DFn, DFd)	P value	ANOVA table	SS	DF	MS	F (DFn, DFd)	P value	ANOVA table	SS	DF	MS	F (DFn, DFd)	P value	ANOVA table	SS	DF	MS	F (DFn, DFd)	P value
Treatment (between columns)	0.003489	2	0.001744	F (2, 6) = 0.6408	P=0.5595	Treatment (between columns)	6.34	2	3.17	F (2, 6) = 2.952	P=0.1280	Treatment (between columns)	0.0001556	2	7.778e-05	F (2 , 6) = 0.003239	P=0.9968	Treatment (between columns)	0.004467	2	0.002233	F (2, 6) = 0.4360	P=0.6656
Residual (within columns)	0.01633	6	0.002722			Residual (within columns)	6.443	6	1.074			Residual (within columns)	0.1441	6	0.02401			Residual (within columns)	0.03073	6	0.005122
Total	0.01982	8				Total	12.78	8				Total	0.1442	8				Total	0.0352	8
Data summary						Data summary	3					Data summary	3					Data summary	3
Number of treatments (columns)	3					Number of treatments (columns)	9					Number of treatments (columns)	9					Number of treatments (columns)	9
Number of values (total)	9

## Sheet: Figure6
Figure6
d
ID	CS-1	CS-2	CS-3	CS-4	CS-5	CS-6	HLDP-CS-1	HLDP-CS-2	HLDP-CS-3	HLDP-CS-4	HLDP-CS-5	HLDP-CS-6
L-Phenylalanine	6.078	6.155	5.844	6.054	6.063	5.884	6.005	6.258	6.19	6.04	6.371	6.009
P-Coumaric Acid	5.486	5.605	4.066	5.573	4.377	5.691	5.727	5.584	5.551	5.482	5.61	5.545
Quercetin	7.695	7.913	5.931	7.911	5.947	7.949	8.037	7.993	7.884	7.783	7.719	7.845
Rutin	3.602	4.051	3.487	3.613	3.755	3.503	5.588	4.113	4.394	5.135	4.646	4.565
Aromadendrin	5.171	5.261	4.723	5.236	4.758	5.035	5.832	4.977	5.243	5.675	5.404	5.331
(-)-Naringenin	5.022	5.023	4.569	5.047	4.9	4.938	5.437	5.41	5.185	5.226	5.135	5.182
Myricetin 3-galactoside	5.131	4.73	2.996	5.407	3.051	5.052	5.29	5.232	5.071	5.162	5.18	5.248
Dihydromyricetin 3-rhamnoside	6.218	6.043	5.51	6.367	6.223	6.003	6.286	6.039	6.085	6.327	6.248	6.278
Quercetin 3-galactoside	5.087	4.946	2.767	5.374	2.823	5.096	5.391	5.281	5.065	5.212	5.139	5.15

## Sheet: Supplementary Fig. 1
Supplementary Fig. 1
CS Standard curve			SA Standard curve			CBZ Standard curve			Pro Standard curve
concentration	absorbance		concentration	absorbance		concentration	absorbance		concentration	absorbance
0	0		0	0		0	0		0	0
2.5	1.425		2.5	0.133		1.25	3.474		2.5	10.36
5	2.811		5	0.27		2.5	6.381		5	22.01
7.5	4.28		6	0.344		5	14.086		6	26.34
10	5.069		8	0.429		7.5	20.874		8	34.97
15	7.899		10	0.551		10	29.775		10	44.83

## Sheet: Supplementary Fig. 2
Supplementary Fig. 2
CS	SA	CBZ	Pro
50.49	48.58	29.54	32.9
51.25	49.62	28.62	27.14
51.88	47.26	26.59	28.87
Data sets analyzed	A-D
ANOVA summary
F	137
P value	<0.0001
P value summary	****
Significant diff. among means (P < 0.05)?	Yes
R squared	0.9809
Brown-Forsythe test
F (DFn, DFd)	0.8142 (3, 8)
P value	0.5211
P value summary	ns
Are SDs significantly different (P < 0.05)?	No
Bartlett's test
Bartlett's statistic (corrected)
P value
P value summary
Are SDs significantly different (P < 0.05)?
ANOVA table	SS	DF	MS	F (DFn, DFd)	P value
Treatment (between columns)	1325	3	441.6	F (3, 8) = 137	P<0.0001
Residual (within columns)	25.79	8	3.224
Total	1351	11
Data summary
Number of treatments (columns)	4
Number of values (total)	12

## Sheet: Supplementary Fig. 3
Supplementary Fig. 3
SA titrated HLDP complex
				△H（kj/mol）	-T△S	G
				-3.079	-29.5228	-32.6018

## Sheet: Supplementary Fig. 4
Supplementary Fig. 4
CBZ titrated HLDP complex
						△H（kj/mol）	-T△S	G
						-300.5	278.055	-22.4453

[truncated: 10 more sheets: Supplementary Fig. 5, Supplementary Fig. 6, Supplementary Fig. 7, Supplementary Fig. 8, Supplementary Fig. 9, Supplementary Fig. 10, Supplementary Fig. 11, Supplementary Fig. 12, Supplementary Fig. 13, Supplementary Fig. 14]
